# Supplementary material for: Human Adult Renal Progenitor Cells Prevent Cisplatin-Nephrotoxicity by Inducing CYP1B1 Overexpression and miR-27b-3p Down-Regulation through Extracellular Vesicles
Source: Cells. 2023 Jun 17;12(12):1655. doi: 10.3390/cells12121655 (PMC10296841; doi:10.3390/cells12121655)
Supplement: Supplementary file 1 [file cells-12-01655-s001.zip]

Archive with 1 entries (1 files):
- cells-2437073-supplementary.pdf
